# Supplementary material for: Artificial intelligence can accurately distinguish IgA nephropathy from diabetic nephropathy under Masson staining and becomes an important assistant for renal pathologists
Source: Front Med (Lausanne). 2023 Jul 3;10:1066125. doi: 10.3389/fmed.2023.1066125 (PMC10352102; doi:10.3389/fmed.2023.1066125)
Supplement: SUPPLEMENTARY MATERIAL 2 — Detailed results of renal pathologists distinguishing IgA nephropathy from diabetic nephropathy. [file Presentation_1.zip]

Archive with 2 entries (2 files):
- hyperparameter.txt
- Untitled Report _ YOLOv5 – Weights & Biases.pdf
