# Supplementary material for: Artificial intelligence can accurately distinguish IgA nephropathy from diabetic nephropathy under Masson staining and becomes an important assistant for renal pathologists
Source: Front Med (Lausanne). 2023 Jul 3;10:1066125. doi: 10.3389/fmed.2023.1066125 (PMC10352102; doi:10.3389/fmed.2023.1066125)
Supplement: SUPPLEMENTARY MATERIAL 2 — Detailed results of renal pathologists distinguishing IgA nephropathy from diabetic nephropathy. [file Presentation_1.zip › hyperparameter.txt]

YOLOv5 🚀 2022-2-22 torch 1.10.0+cu113 CUDA:0 (NVIDIA GeForce RTX 3090, 24267MiB)

hyperparameters: lr0=0.01, lrf=0.01, momentum=0.937, weight_decay=0.0005, warmup_epochs=3.0, warmup_momentum=0.8, warmup_bias_lr=0.1, box=0.05, cls=0.5, cls_pw=1.0, obj=1.0, obj_pw=1.0, iou_t=0.2, anchor_t=4.0, fl_gamma=0.0, hsv_h=0.015, hsv_s=0.7, hsv_v=0.4, degrees=0.0, translate=0.1, scale=0.5, shear=0.0, perspective=0.0, flipud=0.0, fliplr=0.5, mosaic=1.0, mixup=0.0, copy_paste=0.0
TensorBoard: Start with 'tensorboard --logdir runs/train', view at http://localhost:6006/
wandb: wandb version 0.15.3 is available!  To upgrade, please run:
wandb:  $ pip install wandb --upgrade
wandb: Tracking run with wandb version 0.12.12
wandb: Run data is saved locally in /home/wj/Downloads/2023-1-1-color/yolov5-6.1/wandb/run-20230526_134752-ax65akcy
wandb: Run `wandb offline` to turn off syncing.
wandb: Syncing run bumbling-butterfly-249
wandb: ⭐️ View project at https://wandb.ai/zyt/YOLOv5
wandb: 🚀 View run at https://wandb.ai/zyt/YOLOv5/runs/ax65akcy
Overriding model.yaml nc=80 with nc=3

                 from  n    params  module                                  arguments
  0                -1  1      1760  models.common.Conv                      [3, 16, 6, 2, 2]
  1                -1  1      4672  models.common.Conv                      [16, 32, 3, 2]
  2                -1  1      4800  models.common.C3                        [32, 32, 1]
  3                -1  1     18560  models.common.Conv                      [32, 64, 3, 2]
  4                -1  2     29184  models.common.C3                        [64, 64, 2]
  5                -1  1     73984  models.common.Conv                      [64, 128, 3, 2]
  6                -1  3    156928  models.common.C3                        [128, 128, 3]
  7                -1  1    295424  models.common.Conv                      [128, 256, 3, 2]
  8                -1  1    296448  models.common.C3                        [256, 256, 1]
  9                -1  1    164608  models.common.SPPF                      [256, 256, 5]
 10                -1  1     33024  models.common.Conv                      [256, 128, 1, 1]
 11                -1  1         0  torch.nn.modules.upsampling.Upsample    [None, 2, 'nearest']
 12           [-1, 6]  1         0  models.common.Concat                    [1]
 13                -1  1     90880  models.common.C3                        [256, 128, 1, False]
 14                -1  1      8320  models.common.Conv                      [128, 64, 1, 1]
 15                -1  1         0  torch.nn.modules.upsampling.Upsample    [None, 2, 'nearest']
 16           [-1, 4]  1         0  models.common.Concat                    [1]
 17                -1  1     22912  models.common.C3                        [128, 64, 1, False]
 18                -1  1     36992  models.common.Conv                      [64, 64, 3, 2]
 19          [-1, 14]  1         0  models.common.Concat                    [1]
 20                -1  1     74496  models.common.C3                        [128, 128, 1, False]
 21                -1  1    147712  models.common.Conv                      [128, 128, 3, 2]
 22          [-1, 10]  1         0  models.common.Concat                    [1]
 23                -1  1    296448  models.common.C3                        [256, 256, 1, False]
 24      [17, 20, 23]  1     10824  models.yolo.Detect                      [3, [[10, 13, 16, 30, 33, 23], [30, 61, 62, 45, 59, 119], [116, 90, 156, 198, 373, 326]], [64, 128, 256]]
Model Summary: 270 layers, 1767976 parameters, 1767976 gradients, 4.2 GFLOPs

Transferred 343/349 items from yolov5n.pt
Scaled weight_decay = 0.0005
optimizer: SGD with parameter groups 57 weight (no decay), 60 weight, 60 bias
WARNING: DP not recommended, use torch.distributed.run for best DDP Multi-GPU results.
See Multi-GPU Tutorial at https://github.com/ultralytics/yolov5/issues/475 to get started.
train: Scanning '/home/wj/Downloads/2023-1-1-color/yolov5-6.1/../train/labels.cache' images and labels... 9726 found, 0 missing, 5769 empty, 0 corrupt: 100%|███| 9726/9726 [00:00<?, ?it/s]
val: Scanning '/home/wj/Downloads/2023-1-1-color/yolov5-6.1/../train/labels.cache' images and labels... 9726 found, 0 missing, 5769 empty, 0 corrupt: 100%|█████| 9726/9726 [00:00<?, ?it/s]
Plotting labels to runs/train/exp37/labels.jpg...

AutoAnchor: 4.32 anchors/target, 1.000 Best Possible Recall (BPR). Current anchors are a good fit to dataset ✅
Image sizes 640 train, 640 val
Using 8 dataloader workers
Logging results to runs/train/exp37
Starting training for 1000 epochs...

     Epoch   gpu_mem       box       obj       cls    labels  img_size
     0/999     1.09G   0.09449    0.0149      0.02        13       640:  40%|███▉      | 241/608 [00:26<00:33, 11.07it/s]
