# Supplementary material for: Artificial intelligence can accurately distinguish IgA nephropathy from diabetic nephropathy under Masson staining and becomes an important assistant for renal pathologists
Source: Front Med (Lausanne). 2023 Jul 3;10:1066125. doi: 10.3389/fmed.2023.1066125 (PMC10352102; doi:10.3389/fmed.2023.1066125)
Supplement: SUPPLEMENTARY MATERIAL 4 — An example of our AI model in a clinical deployment. [file Table_1.XLSX]

## Sheet: Specific results
ID	The accurate answer	@1	@2	@3	@4	@5	@6	@7	@8	@9	@10	AI
1	IgAN	IgAN	DN	IgAN	DN	IgAN	IgAN	IgAN	IgAN	IgAN	IgAN	IgAN
2	DN	DN	DN	DN	DN	DN	DN	DN	IgAN	DN	DN	DN
3	IgAN	IgAN	IgAN	IgAN	DN	IgAN	DN	IgAN	IgAN	IgAN	IgAN	DN
4	DN	IgAN	IgAN	IgAN	IgAN	IgAN	IgAN	IgAN	IgAN	IgAN	IgAN	DN
5	DN	IgAN	IgAN	IgAN	IgAN	IgAN	IgAN	IgAN	IgAN	IgAN	DN	DN
6	IgAN	DN	DN	DN	DN	DN	IgAN	DN	IgAN	IgAN	DN	IgAN
7	DN	IgAN	DN	IgAN	IgAN	IgAN	IgAN	IgAN	IgAN	IgAN	IgAN	DN
8	IgAN	DN	DN	DN	DN	DN	IgAN	IgAN	IgAN	DN	DN	IgAN
9	IgAN	IgAN	DN	IgAN	IgAN	IgAN	DN	IgAN	IgAN	IgAN	IgAN	IgAN
10	IgAN	IgAN	IgAN	IgAN	IgAN	IgAN	IgAN	DN	IgAN	IgAN	DN	IgAN
11	DN	DN	IgAN	DN	IgAN	DN	DN	IgAN	DN	DN	DN	DN
12	DN	IgAN	IgAN	IgAN	IgAN	DN	IgAN	IgAN	DN	IgAN	IgAN	DN
13	DN	IgAN	IgAN	IgAN	IgAN	DN	IgAN	DN	DN	IgAN	IgAN	DN
14	DN	IgAN	IgAN	IgAN	IgAN	DN	IgAN	DN	IgAN	IgAN	DN	DN
15	DN	IgAN	DN	DN	IgAN	IgAN	IgAN	DN	DN	IgAN	DN	IgAN
16	IgAN	IgAN	IgAN	DN	IgAN	IgAN	DN	DN	DN	IgAN	DN	IgAN
17	IgAN	IgAN	IgAN	IgAN	IgAN	IgAN	IgAN	DN	DN	IgAN	IgAN	IgAN
18	DN	IgAN	IgAN	IgAN	IgAN	DN	IgAN	DN	IgAN	IgAN	IgAN	DN
19	IgAN	DN	DN	DN	DN	DN	IgAN	IgAN	IgAN	DN	DN	IgAN
20	IgAN	DN	DN	DN	DN	DN	IgAN	DN	DN	DN	DN	DN
21	DN	IgAN	IgAN	DN	IgAN	DN	IgAN	IgAN	IgAN	IgAN	IgAN	DN
22	IgAN	IgAN	DN	IgAN	IgAN	DN	IgAN	IgAN	IgAN	DN	IgAN	DN
23	IgAN	IgAN	IgAN	IgAN	IgAN	IgAN	DN	IgAN	IgAN	IgAN	IgAN	IgAN
24	DN	IgAN	IgAN	IgAN	IgAN	IgAN	DN	DN	IgAN	IgAN	IgAN	DN
25	DN	IgAN	DN	DN	IgAN	DN	IgAN	IgAN	IgAN	DN	DN	DN
26	DN	IgAN	IgAN	IgAN	IgAN	IgAN	IgAN	DN	IgAN	IgAN	DN	DN
27	IgAN	DN	DN	DN	DN	DN	DN	IgAN	IgAN	DN	DN	IgAN
28	DN	IgAN	IgAN	IgAN	IgAN	IgAN	IgAN	DN	IgAN	IgAN	IgAN	IgAN
29	IgAN	IgAN	IgAN	IgAN	IgAN	IgAN	IgAN	DN	IgAN	IgAN	IgAN	IgAN
30	DN	DN	IgAN	IgAN	IgAN	DN	IgAN	DN	IgAN	IgAN	IgAN	DN
31	IgAN	DN	DN	DN	DN	DN	DN	IgAN	IgAN	DN	DN	DN
32	IgAN	IgAN	IgAN	IgAN	IgAN	IgAN	IgAN	IgAN	IgAN	IgAN	IgAN	DN
33	IgAN	IgAN	DN	IgAN	IgAN	IgAN	DN	DN	IgAN	IgAN	IgAN	IgAN
34	IgAN	DN	IgAN	DN	DN	DN	DN	DN	DN	DN	DN	DN
35	DN	IgAN	IgAN	IgAN	IgAN	DN	IgAN	DN	DN	IgAN	IgAN	IgAN
36	DN	IgAN	DN	DN	IgAN	DN	IgAN	IgAN	IgAN	IgAN	IgAN	IgAN
37	DN	DN	DN	DN	DN	DN	IgAN	DN	IgAN	DN	DN	DN
38	DN	IgAN	DN	DN	DN	DN	DN	IgAN	IgAN	IgAN	DN	DN
39	DN	IgAN	IgAN	IgAN	IgAN	DN	IgAN	IgAN	DN	IgAN	IgAN	DN
40	IgAN	IgAN	DN	IgAN	IgAN	DN	DN	DN	IgAN	IgAN	DN	IgAN
41	IgAN	IgAN	IgAN	IgAN	IgAN	DN	DN	DN	IgAN	IgAN	IgAN	IgAN
42	IgAN	IgAN	IgAN	DN	DN	IgAN	IgAN	IgAN	IgAN	DN	IgAN	IgAN
43	DN	DN	DN	DN	DN	IgAN	DN	DN	DN	DN	DN	DN
44	DN	IgAN	DN	IgAN	IgAN	DN	DN	IgAN	DN	IgAN	IgAN	DN
45	IgAN	IgAN	DN	IgAN	IgAN	IgAN	IgAN	IgAN	DN	IgAN	IgAN	IgAN
46	IgAN	IgAN	IgAN	IgAN	IgAN	IgAN	IgAN	DN	IgAN	IgAN	IgAN	IgAN
47	DN	IgAN	IgAN	DN	IgAN	DN	DN	DN	DN	IgAN	IgAN	IgAN
48	IgAN	DN	DN	DN	DN	DN	DN	IgAN	IgAN	DN	DN	IgAN
49	IgAN	IgAN	DN	DN	IgAN	IgAN	DN	DN	IgAN	IgAN	IgAN	IgAN
50	DN	DN	DN	DN	IgAN	DN	DN	IgAN	DN	IgAN	IgAN	IgAN

## Sheet: summary result
ID	time_s	accuracy	kappa	p	VAR00002
AI	26.36	0.76	0.52	0	AI
1	1246	0.46	-0.08	0.529	primary pathologist 1
2	179	0.42	-0.16	0.258	primary pathologist 2
7	287	0.52	0.04	0.777	primary pathologist 3
8	278	0.6	0.2	0.123	primary pathologist 4
10	802	0.48	-0.04	0.774	primary pathologist 5
4	209	0.36	-0.28	0.031	intermediate pathologists 1
5	466	0.62	0.24	0.087	intermediate pathologists 2
9	206	0.42	-0.16	0.208	intermediate pathologists 3
3	206	0.5	0	1	senior pathologists 1
6	668	0.42	-0.16	0.248	senior pathologists 2
